# Supplementary material for: Quantitative Trait Locus and Brain Expression of HLA-DPA1 Offers Evidence of Shared Immune Alterations in Psychiatric Disorders
Source: Microarrays (Basel). 2016 Mar 7;5(1):6. doi: 10.3390/microarrays5010006 (PMC4795482; doi:10.3390/microarrays5010006)
Supplement: Supplementary file 1 [file microarrays-05-00006-s001.zip]

Archive with 3 entries (2 files):
- 19. Supplementary Material/
- 19. Supplementary Material/microarrays-94190-supplementary.xlsx
- 19. Supplementary Material/Supplementary Methods.pdf
